# Supplementary material for: Dietary EPA+DHA Mitigate Hepatic Toxicity and Modify the Oxylipin Profile in an Animal Model of Colorectal Cancer Treated with Chemotherapy
Source: Cancers (Basel). 2022 Nov 21;14(22):5703. doi: 10.3390/cancers14225703 (PMC9688617; doi:10.3390/cancers14225703)
Supplement: Supplementary file 1 [file cancers-14-05703-s001.zip]

Archive with 1 entries (1 files):
- cancers-1984620-supplementary.pdf
